# Supplementary material for: Epistasis among clustered lineage-specific amino acid substitutions in the Drosophila Trio protein
Source: PLoS Genet. 2026 Jun 3;22(6):e1012175. doi: 10.1371/journal.pgen.1012175 (PMC13258152; doi:10.1371/journal.pgen.1012175)
Supplement: S1 Table — The effects of each single mutation on stability (ΔΔG) were predicted using Dynamut2 (12), ThermoNet based on Rosetta modules (13-15) and ACDC-NN (istruct function) (16). ΔΔG is defined as ΔΔG (kcal/mol) = ΔG(mutant) − ΔG(wild-type). All ΔΔG values lie within the interval of –1 to +1 kcal/mol, a range generally considered to be functionally neutral (17,18). (XLSX) [file pgen.1012175.s001.xlsx]

## Sheet: Feuil1
Change	Dynamut2	ACDC-NN (istruct)	ThermoNet
VNR -> ANR	0.3	0.2	0.73
VNR -> VSR	-0.27	-0.0015	-0.014
VNR -> VNK	1	0.36	-0.058
ANR -> ASR	-0.28	-0.019	-0.11
ANR -> ANK	0.87	0.4	-0.2
VSR -> ASR	0.27	0.2	0.24
VSR -> VSK	-0.86	0.4	-0.18
VNK -> ANK	0.33	0.2	0.7
VNK -> VSK	-0.27	0.4	0.22
ASR -> ASK	0.85	0.36	-0.13
ANK -> ASK	-0.29	-0.0069	0.044
VSK -> ASK	0.47	0.2	0.75
