# Supplementary material for: Epistasis among clustered lineage-specific amino acid substitutions in the Drosophila Trio protein
Source: PLoS Genet. 2026 Jun 3;22(6):e1012175. doi: 10.1371/journal.pgen.1012175 (PMC13258152; doi:10.1371/journal.pgen.1012175)
Supplement: S2 Table — (XLSX) [file pgen.1012175.s002.xlsx]

## Sheet: Sheet1
Primers for PCR/Gibson assembly:
Assembly pieces	Forward	Reverse
Backbone	ttcttgcagtgttAGAAGACCATATACGTCTC	gatgtgtgcgtctGCCCCGAAGACACTATAG
LHA	gtgtcttcggggcAGACGCACACATCGGCGG	tttctagggttaaAGCAAGGTATTACTACTATCGATG
dsRed	gtaataccttgctTTAACCCTAGAAAGATAATCATATTG	gtataaaaacgtaTTAACCCTAGAAAGATAGTCTGC
RHA	tttctagggttaaTACGTTTTTATACCTTACAGATTTGG	tatatggtcttctAACACTGCAAGAAGTTTC
PCR conditions for the above primers:
Assembly pieces	Tm	Size	Ext time
Backbone	58C	2812	90s
LHA	64C	1902	50s
dsRed	59C	1700	50s
RHA	59C	1021	30s
Primers for SDM:
Mutation	Primer Sequence
A1315V, S1318N	cttgaggaattccgagtgggaaaaaatgtaccttctgccctc
A1315V	ccttgaggaattccgagtgggaaaaagtgtacctt
S1318N	tgaggaattccgagcgggaaaaaatgtaccttctgc
K1335R	ggaagatgtgatattcggcaacatacgggaaatacaccacttcca
Sequencing primers for SDM:
Forward	TCGTCGGCAGCGTC AGATGTGTATAA AG GCAAACAGAGAGGGCG
Reverse	GTCTCGTGGGCTCGG AGATGTGTATAA AG TACATATCGAACTTGGAGGC
gRNAs:
gRNA name	Sequence
Tr_gRNA_L1	TTCCTTGAGGAATTTCGAGC
Tr_gRNA_R1	TATAAAAACGTATTAAAGCA
Primers for DGRP 386 chr 2 genotyping:
Name	sequence
CG9932_forward	CGAACTCTGCCAAGTCACCT
CG9932_reverse	GCAGAAGGTATCGGATCGGG
