# Supplementary material for: Epistasis among clustered lineage-specific amino acid substitutions in the Drosophila Trio protein
Source: PLoS Genet. 2026 Jun 3;22(6):e1012175. doi: 10.1371/journal.pgen.1012175 (PMC13258152; doi:10.1371/journal.pgen.1012175)
Supplement: S3 Table — NOTE – The viability of F1 phenotypes (WT: wild type; Sb: Stubble) were quantified for the following crosses: ASRxANR: ♂ ASR / TM6B, P{YFP}, Sb[1] Tb[1] ca[1] x ♀ ANR / ANR VSKxVNK: ♂ VSK / TM6B, P{YFP}, Sb[1] Tb[1] ca[1] x ♀ VNK / TM6B, P{YFP}, Sb[1] Tb[1] ca[1] ANKxANR: ♂ ANK / TM6B, P{YFP}, Sb[1] Tb[1] ca[1] x ♀ ANR / ANR. (XLSX) [file pgen.1012175.s003.xlsx]

## Sheet: Feuil1
[WT] Genotype	Cross	[WT] F1	[Sb] F1	Observed [WT] ratio	Expected [WT] ratio	p-value
ASR/ANR	ASR/Sb x ANR	52	56	0.48	0.5	0.7892
ANK/ANR	ANK/Sb x ANR	50	43	0.54	0.5	0.6599
VSK/VNK	VSK/Sb x VNK/Sb	26	41	0.39	0.33	0.5891
